# Supplementary material for: Innovative Imaging Techniques: A Conceptual Exploration of Multi-Modal Raman Light Sheet Microscopy
Source: Micromachines (Basel). 2023 Sep 5;14(9):1739. doi: 10.3390/mi14091739 (PMC10536344; doi:10.3390/mi14091739)
Supplement: Supplementary file 1 [file micromachines-14-01739-s001.zip]

Archive with 1 entries (1 files):
- micromachines-2522836-supplementary.pdf
